# Supplementary material for: Genome Sequencing and Analysis of the Fungal Symbiont of Sirex noctilio, Amylostereum areolatum: Revealing the Biology of Fungus-Insect Mutualism
Source: mSphere. 2020 May 13;5(3):e00301-20. doi: 10.1128/mSphere.00301-20 (PMC7227769; doi:10.1128/mSphere.00301-20)
Supplement: TABLE S1 [file mSphere.00301-20-st001.xlsx]

## Sheet: Repeat and TEs
Statistics of Repeats
Method	Repeat Size(bp)	% in Genome
Repbase	3269436	5.6793
ProMask	5488857	9.5347
denovo	13542297	23.5244
TRF	635640	1.1042
Total	14513406	25.2113
Transposable elements annotation
Method	Type	DNA	LINE	LTR	SINE	Other	Unknown	Total
Repbase TEs	Length (bp)	152464	57442	3049012	15364	76	9071	3269436
	% in Genome	0.2648	0.0998	5.2964	0.0267	0.0001	0.0158	5.6793
ProteinMask TEs	Length (bp)	423260	155304	4916762	0	0	0	5488857
	% in Genome	0.7352	0.2698	8.5409	0	0	0	9.5347
Denovo TEs	Length (bp)	402660	288799	8202644	1263	0	4694503	13542297
	% in Genome	0.6995	0.5017	14.2488	0.0022	0	8.1548	23.5244
Combined TEs	Length (bp)	783200	391708	8511935	16627	76	4703490	14214969
	% in Genome	1.3605	0.6804	14.7861	0.0289	0.0001	8.1704	24.6929
