# Supplementary material for: Genome Sequencing and Analysis of the Fungal Symbiont of Sirex noctilio, Amylostereum areolatum: Revealing the Biology of Fungus-Insect Mutualism
Source: mSphere. 2020 May 13;5(3):e00301-20. doi: 10.1128/mSphere.00301-20 (PMC7227769; doi:10.1128/mSphere.00301-20)
Supplement: TABLE S2 [file mSphere.00301-20-st002.xlsx]

## Sheet: Sheet1
Reference genomes for comparative analysis
Species name	Taxonomy order	GenBank accession
Galerina marginata	Agaricales	GCA_000697645.1
Pleurotus ostreatus	Agaricales	GCA_000697685.1
Laccaria amethystina	Agaricales	GCA_000827195.1
Gymnopus luxurians	Agaricales	GCA_000827265.1
Hebeloma cylindrosporum	Agaricales	GCA_000827355.1
Amanita muscaria	Agaricales	GCA_000827485.1
Hypholoma sublateritium	Agaricales	GCA_000827495.1
Cylindrobasidium torrendii	Agaricales	GCA_000934385.1
Fistulina hepatica	Agaricales	GCA_000934395.1
Termitomyces sp. J132	Agaricales	GCA_001263195.1
Moniliophthora roreri	Agaricales	GCA_001466705.1
Leucoagaricus sp. SymC.cos	Agaricales	GCA_001563735.1
Hypsizygus marmoreus	Agaricales	GCA_001605315.2
Lentinula edodes	Agaricales	GCA_002003045.1
Armillaria solidipes	Agaricales	GCA_002307675.1
Armillaria gallica	Agaricales	GCA_002307695.1
Amanita thiersii	Agaricales	GCA_002554575.1
Panaeolus cyanescens	Agaricales	GCA_002938355.1
Psilocybe cyanescens	Agaricales	GCA_002938375.1
Gymnopilus dilepis	Agaricales	GCA_002938385.1
Armillaria ostoyae	Agaricales	GCA_900157425.1
Schizophyllum commune	Agaricales	GCF_000143185.1
Laccaria bicolor	Agaricales	GCF_000143565.1
Coprinopsis cinerea	Agaricales	GCF_000182895.1
Agaricus bisporus var. burnettii	Agaricales	GCF_000300555.1
Agaricus bisporus var. bisporus	Agaricales	GCF_000300575.1
Plicaturopsis crispa	Amylocorticiales	GCA_000827205.1
Piloderma croceum	Atheliales	GCA_000827315.1
Fibularhizoctonia sp. CBS 109695	Atheliales	GCA_001630335.1
Auricularia subglabra	Auriculariales	GCF_000265015.1
Exidia glandulosa	Auriculariales	GCA_001632375.1
Hydnomerulius pinastri	Boletales	GCA_000827185.1
Suillus luteus	Boletales	GCA_000827255.1
Pisolithus microcarpus	Boletales	GCA_000827275.1
Pisolithus tinctorius	Boletales	GCA_000827335.1
Paxillus rubicundulus	Boletales	GCA_000827395.1
Scleroderma citrinum	Boletales	GCA_000827425.1
Paxillus involutus	Boletales	GCA_000827475.1
Rhizopogon vinicolor	Boletales	GCA_001658105.1
Rhizopogon vesiculosus	Boletales	GCA_001882365.1
Serpula lacrymans var. lacrymans	Boletales	GCF_000218685.1
Coniophora puteana	Boletales	GCF_000271625.1
Rhizoctonia solani	Cantharellales	GCA_000524645.1
Botryobasidium botryosum	Cantharellales	GCA_000697705.1
Tulasnella calospora	Cantharellales	GCA_000827465.1
Punctularia strigosozonata	Corticiales	GCF_000264995.1
Sphaerobolus stellatus	Geastrales	GCA_000827215.1
Neolentinus lepideus	Gloeophyllales	GCA_001632425.1
Gloeophyllum trabeum	Gloeophyllales	GCF_000344685.1
Schizopora paradoxa	Hymenochaetales	GCA_001020605.1
Sanghuangporus baumii	Hymenochaetales	GCA_001481415.2
Pyrrhoderma noxium	Hymenochaetales	GCA_002287475.1
Fomitiporia mediterranea	Hymenochaetales	GCF_000271605.1
Jaapia argillacea	Jaapiales	GCA_000697665.1
Gelatoporia subvermispora	Polyporales	GCA_000320605.2
Wolfiporia cocos	Polyporales	GCA_000344635.1
Fomitopsis pinicola	Polyporales	GCA_000344655.2
Trametes cinnabarina	Polyporales	GCA_000765035.1
Phlebiopsis gigantea	Polyporales	GCA_000832265.1
Daedalea quercina	Polyporales	GCA_001632345.1
Laetiporus sulphureus	Polyporales	GCA_001632365.1
Obba rivulosa	Polyporales	GCA_001687445.1
Trametes pubescens	Polyporales	GCA_001895945.1
Trametes coccinea	Polyporales	GCA_002092935.1
Ganoderma sinense	Polyporales	GCA_002760635.1
Lentinus tigrinus	Polyporales	GCA_003813185.1
Trametes versicolor	Polyporales	GCF_000271585.1
Dichomitus squalens	Polyporales	GCF_000275845.1
Phanerochaete carnosa	Polyporales	GCF_000300595.1
Fibroporia radiculosa	Polyporales	GCF_000313525.1
Postia placenta	Polyporales	GCF_002117355.1
Sparassis crispa	Polyporales	GCF_003851025.1
Peniophora sp. CONT	Russulales	GCA_001632445.1
Stereum hirsutum	Russulales	GCF_000264905.1
Heterobasidion irregulare	Russulales	GCF_000320585.1
Serendipita indica	Sebacinales	GCA_000313545.1
Serendipita vermifera	Sebacinales	GCA_000827415.1
Sistotremastrum niveocremeum	Trechisporales	GCA_001630475.1
Sistotremastrum suecicum	Trechisporales	GCA_001632355.1
