# Supplementary material for: Genome Sequencing and Analysis of the Fungal Symbiont of Sirex noctilio, Amylostereum areolatum: Revealing the Biology of Fungus-Insect Mutualism
Source: mSphere. 2020 May 13;5(3):e00301-20. doi: 10.1128/mSphere.00301-20 (PMC7227769; doi:10.1128/mSphere.00301-20)
Supplement: TABLE S4 [file mSphere.00301-20-st004.xlsx]

## Sheet: Sheet1
Table S4 Identification of candidate pathogenicity genes through interrogation of the A. areolatum genome with the PHI database
Gene name	PHI	Pathogen Species	Mutant Phenotype
GME10014_g	PHI:191	Septoria lycopersici	Unaffected pathogenicity
GME10015_g	PHI:825	Trichophyton rubrum	Chemistry target
GME10019_g	PHI:5232	Magnaporthe oryzae	Loss of pathogenicity
GME10060_g	PHI:220	Cryptococcus neoformans	Reduced virulence
GME10086_g	PHI:26	Candida albicans	Reduced virulence
GME10092_g	PHI:26	Candida albicans	Reduced virulence
GME10118_g	PHI:3859	Pyrenophora tritici-repentis	Reduced virulence
GME1013_g	PHI:6274	Pseudomonas aeruginosa	Reduced virulence
GME10173_g	PHI:6092	Fusarium graminearum	Reduced virulence
GME10190_g	PHI:1218	Fusarium graminearum	Lethal
GME10222_g	PHI:2208	Magnaporthe oryzae	Reduced virulence
GME10225_g	PHI:2382	Ustilago maydis	Unaffected pathogenicity
GME10228_g	PHI:2208	Magnaporthe oryzae	Reduced virulence
GME10229_g	PHI:2208	Magnaporthe oryzae	Reduced virulence
GME10262_g	PHI:820	Venturia inaequalis	Chemistry target
GME10273_g	PHI:179	Nectria haematococca	Reduced virulence
GME10306_g	PHI:4724	Fusarium oxysporum	Unaffected pathogenicity
GME10307_g	PHI:2970	Aspergillus fumigatus	Unaffected pathogenicity
GME10308_g	PHI:129	Cryptococcus neoformans	Reduced virulence
GME10314_g	PHI:1579	Fusarium graminearum	Unaffected pathogenicity
GME10317_g	PHI:6410;PHI:6604	Fusarium graminearum; Fusarium asiaticum	Reduced virulence
GME10367_g	PHI:352	Ustilago maydis	Loss of pathogenicity
GME10368_g	PHI:352	Ustilago maydis	Loss of pathogenicity
GME10401_g	PHI:1659	Fusarium graminearum	Unaffected pathogenicity
GME10435_g	PHI:7160	Erwinia amylovora	Increased virulence(Hypervirulence); Loss of pathogenicity
GME10436_g	PHI:6871	Cryptococcus neoformans	Loss of pathogenicity
GME10496_g	PHI:4574	Cryptococcus neoformans	Increased virulence(Hypervirulence)
GME10515_g	PHI:2524	Aspergillus fumigatus	Lethal
GME1051_g	PHI:6927	Magnaporthe oryzae	Reduced virulence
GME10533_g	PHI:7134	Magnaporthe oryzae	Reduced virulence
GME105_g	PHI:3457	Cryptococcus neoformans	Reduced virulence
GME1061_g	PHI:7251	Metarhizium robertsii	Reduced virulence
GME10632_g	PHI:3859	Pyrenophora tritici-repentis	Reduced virulence
GME1065_g	PHI:2810	Cryptococcus gattii	Reduced virulence
GME10690_g	PHI:6520	Legionella pneumophila	Effector(plant avirulence determinant)
GME10691_g	PHI:2239	Ustilago maydis	Reduced virulence
GME106_g	PHI:3457	Cryptococcus neoformans	Reduced virulence
GME10700_g	PHI:1193	Fusarium graminearum	Reduced virulence
GME10722_g	PHI:716	Fusarium graminearum	Unaffected pathogenicity
GME10770_g	PHI:4891	Candida albicans	Unaffected pathogenicity
GME107_g	PHI:1590	Fusarium graminearum	Lethal
GME10859_g	PHI:497	Cryptococcus neoformans	Reduced virulence
GME10885_g	PHI:1133	Leptosphaeria maculans	Loss of pathogenicity
GME10911_g	PHI:2108	Magnaporthe oryzae	Reduced virulence; Loss of pathogenicity
GME10975_g	PHI:3017	Cryptococcus neoformans	Reduced virulence
GME10976_g	PHI:218	Cryptococcus neoformans	Reduced virulence
GME11004_g	PHI:6199	Beauveria bassiana	Unaffected pathogenicity
GME11144_g	PHI:7329	Verticillium dahliae	Reduced virulence
GME11149_g	PHI:1419	Fusarium graminearum	Unaffected pathogenicity
GME11181_g	PHI:1567	Fusarium graminearum	Unaffected pathogenicity
GME1120_g	PHI:7344	Staphylococcus aureus	Reduced virulence
GME11301_g	PHI:595;PHI:2248	Parastagonospora nodorum	Reduced virulence; Loss of pathogenicity
GME11327_g	PHI:785	Magnaporthe oryzae	Reduced virulence
GME11333_g	PHI:7011	Candida albicans	Reduced virulence
GME11350_g	PHI:2382	Ustilago maydis	Unaffected pathogenicity
GME11354_g	PHI:2302	Magnaporthe oryzae	Loss of pathogenicity
GME11356_g	PHI:1569	Fusarium graminearum	Lethal
GME11360_g	PHI:1197;PHI:3862	Fusarium graminearum	Reduced virulence
GME11381_g	PHI:3332	Cryptococcus gattii	Loss of pathogenicity
GME11384_g	PHI:5190	Magnaporthe oryzae	Reduced virulence
GME11386_g	PHI:7520	Klebsiella pneumoniae	Unaffected pathogenicity
GME11395_g	PHI:7178	Cryptococcus neoformans	Reduced virulence
GME11420_g	PHI:1249	Fusarium graminearum	Unaffected pathogenicity
GME11423_g	PHI:6892	Salmonella enterica	Reduced virulence
GME11454_g	PHI:1167	Fusarium graminearum	Reduced virulence
GME11459_g	PHI:376	Cryptococcus neoformans	Reduced virulence
GME11475_g	PHI:442	Fusarium graminearum	Reduced virulence
GME11476_g	PHI:1221	Fusarium graminearum	Lethal
GME11477_g	PHI:2256	Parastagonospora nodorum	Unaffected pathogenicity
GME11481_g	PHI:4520	Penicillium digitatum	Unaffected pathogenicity
GME11484_g	PHI:506	Saccharomyces cerevisiae	Reduced virulence
GME11516_g	PHI:7168	Aspergillus fumigatus	Reduced virulence
GME11530_g	PHI:3330	Cryptococcus neoformans	Reduced virulence
GME11531_g	PHI:888	Magnaporthe oryzae	Reduced virulence
GME11555_g	PHI:7009	Candida albicans	Reduced virulence
GME11557_g	PHI:2530	Aspergillus fumigatus	Lethal; Loss of pathogenicity
GME11558_g	PHI:2530	Aspergillus fumigatus	Lethal; Loss of pathogenicity
GME11565_g	PHI:3910	Fusarium graminearum	Unaffected pathogenicity
GME11570_g	PHI:423	Cryptococcus neoformans	Reduced virulence
GME11582_g	PHI:4725	Fusarium oxysporum	Unaffected pathogenicity
GME11588_g	PHI:504	Saccharomyces cerevisiae	Reduced virulence
GME11605_g	PHI:2518	Aspergillus fumigatus	Lethal
GME11654_g	PHI:158	Ustilago maydis	Reduced virulence
GME11657_g	PHI:6963	Aspergillus fumigatus	Reduced virulence
GME11661_g	PHI:1178;PHI:4941	Fusarium graminearum	Reduced virulence; Lethal; Loss of pathogenicity
GME11662_g	PHI:697	Leptosphaeria maculans	Unaffected pathogenicity
GME11671_g	PHI:862	Colletotrichum lagenaria	Loss of pathogenicity
GME11692_g	PHI:317	Aspergillus fumigatus	Reduced virulence
GME11694_g	PHI:1115	Ustilago maydis	Unaffected pathogenicity
GME11699_g	PHI:273	Candida albicans	Loss of pathogenicity
GME11707_g	PHI:3914	Parastagonospora nodorum	Reduced virulence
GME11721_g	PHI:474	Cryptococcus neoformans	Loss of pathogenicity
GME11726_g	PHI:668	Cryptococcus neoformans	Unaffected pathogenicity; Reduced virulence
GME11731_g	PHI:2548	Aspergillus fumigatus	Lethal
GME11739_g	PHI:274	Cryptococcus neoformans	Loss of pathogenicity
GME11756_g	PHI:503	Saccharomyces cerevisiae	Reduced virulence
GME11775_g	PHI:2737	Xanthomonas oryzae	Reduced virulence
GME11831_g	PHI:76	Ustilago maydis	Unaffected pathogenicity
GME11882_g	PHI:1467	Fusarium graminearum	Unaffected pathogenicity
GME11889_g	PHI:4917	Beauveria bassiana	Reduced virulence; Increased virulence(Hypervirulence); Unaffected pathogenicity
GME11891_g	PHI:1618	Fusarium graminearum	Unaffected pathogenicity
GME11909_g	PHI:1573	Fusarium graminearum	Lethal
GME11933_g	PHI:5082	Magnaporthe oryzae	Reduced virulence
GME11938_g	PHI:1531	Fusarium graminearum	Unaffected pathogenicity
GME11958_g	PHI:6207	Beauveria bassiana	Reduced virulence
GME12057_g	PHI:7211	Salmonella enterica	Reduced virulence
GME12067_g	PHI:419	Candida albicans	Reduced virulence
GME12082_g	PHI:1230	Fusarium graminearum	Lethal
GME12113_g	PHI:2161	Magnaporthe oryzae	Loss of pathogenicity
GME12139_g	PHI:5450	Colletotrichum gloeosporioides	Reduced virulence; Unaffected pathogenicity
GME12158_g	PHI:5472	Magnaporthe oryzae	Reduced virulence
GME12193_g	PHI:2959	Edwardsiella ictaluri	Reduced virulence
GME12227_g	PHI:2959	Edwardsiella ictaluri	Reduced virulence
GME12292_g	PHI:3	Bipolaris zeicola	Unaffected pathogenicity
GME12312_g	PHI:6093	Fusarium graminearum	Reduced virulence
GME12322_g	PHI:2084	Magnaporthe oryzae	Reduced virulence
GME12324_g	PHI:3053	Fusarium verticillioides	Reduced virulence
GME12354_g	PHI:1463	Fusarium graminearum	Unaffected pathogenicity
GME12426_g	PHI:4891	Candida albicans	Unaffected pathogenicity
GME12445_g	PHI:1566	Fusarium graminearum	Lethal
GME12458_g	PHI:89	Cryptococcus neoformans	Loss of pathogenicity
GME12468_g	PHI:3389	Fusarium verticillioides	Unaffected pathogenicity
GME12505_g	PHI:4844	Rhizopus oryzae	Reduced virulence
GME12506_g	PHI:3919	Ustilago maydis	Reduced virulence
GME12520_g	PHI:687	Cryptococcus neoformans	Reduced virulence
GME12549_g	PHI:3919	Ustilago maydis	Reduced virulence
GME12550_g	PHI:4844	Rhizopus oryzae	Reduced virulence
GME12567_g	PHI:3389	Fusarium verticillioides	Unaffected pathogenicity
GME12586_g	PHI:4672	Aspergillus fumigatus	Unaffected pathogenicity
GME12597_g	PHI:6927	Magnaporthe oryzae	Reduced virulence
GME12604_g	PHI:6889	Cryptococcus neoformans	Loss of pathogenicity
GME12757_g	PHI:1181	Fusarium graminearum	Reduced virulence
GME12759_g	PHI:1685	Fusarium graminearum	Unaffected pathogenicity
GME12765_g	PHI:3957	Xanthomonas campestris	Reduced virulence
GME1276_g	PHI:2081	Magnaporthe oryzae	Loss of pathogenicity
GME12772_g	PHI:5471	Magnaporthe oryzae	Reduced virulence
GME12782_g	PHI:2570	Candida glabrata	Reduced virulence
GME12783_g	PHI:2570	Candida glabrata	Reduced virulence
GME12842_g	PHI:526;PHI:1071	Ustilago maydis	Reduced virulence; Loss of pathogenicity
GME12851_g	PHI:4966	Zymoseptoria tritici	Unaffected pathogenicity
GME12889_g	PHI:1595	Fusarium graminearum	Unaffected pathogenicity
GME12908_g	PHI:391	Magnaporthe oryzae	Unaffected pathogenicity
GME1292_g	PHI:6265	Histoplasma capsulatum	Reduced virulence
GME12942_g	PHI:4602	Fusarium graminearum	Reduced virulence
GME12943_g	PHI:3529	Cryptococcus neoformans	Increased virulence(Hypervirulence)
GME13006_g	PHI:4615	Metarhizium anisopliae	Unaffected pathogenicity
GME13008_g	PHI:2117	Magnaporthe oryzae	Reduced virulence
GME13019_g	PHI:1667	Fusarium graminearum	Unaffected pathogenicity
GME13020_g	PHI:4575	Cryptococcus neoformans	Increased virulence(Hypervirulence)
GME13021_g	PHI:541	Botrytis cinerea	Unaffected pathogenicity
GME13023_g	PHI:6569	Trichophyton mentagrophytes	Reduced virulence
GME13092_g	PHI:213	Cryptococcus neoformans	Reduced virulence
GME13109_g	PHI:7112	Magnaporthe oryzae	Reduced virulence
GME13126_g	PHI:2297	Aspergillus fumigatus	Reduced virulence
GME13134_g	PHI:3	Bipolaris zeicola	Unaffected pathogenicity
GME13151_g	PHI:1114;PHI:2226	Ustilago maydis	Loss of pathogenicity; Reduced virulence
GME13155_g	PHI:1574	Fusarium graminearum	Lethal
GME13200_g	PHI:352	Ustilago maydis	Loss of pathogenicity
GME13201_g	PHI:352	Ustilago maydis	Loss of pathogenicity
GME13261_g	PHI:2409	Fusarium graminearum	Reduced virulence
GME13273_g	PHI:352	Ustilago maydis	Loss of pathogenicity
GME13279_g	PHI:106;PHI:7209	Candida albicans	Reduced virulence Unaffected pathogenicity
GME13280_g	PHI:2839	Bipolaris maydis	Reduced virulence
GME13283_g	PHI:419	Candida albicans	Reduced virulence
GME13303_g	PHI:144	Trichoderma virens	Reduced virulence
GME13309_g	PHI:6795	Candida albicans	Reduced virulence
GME13326_g	PHI:479	Coccidioides posadasii	Reduced virulence
GME13349_g	PHI:2387	Fusarium graminearum	Loss of pathogenicity
GME1334_g	PHI:191	Septoria lycopersici	Unaffected pathogenicity
GME13355_g	PHI:4641	Cryptococcus neoformans	Loss of pathogenicity
GME13497_g	PHI:2255	Parastagonospora nodorum	Unaffected pathogenicity
GME13502_g	PHI:5034	Magnaporthe oryzae	Unaffected pathogenicity
GME13515_g	PHI:2441	Zymoseptoria tritici	Loss of pathogenicity
GME13520_g	PHI:600	Cryptococcus neoformans	Reduced virulence; Unaffected pathogenicity
GME13564_g	PHI:235	Cryptococcus neoformans	Reduced virulence
GME13571_g	PHI:3054	Fusarium verticillioides	Reduced virulence
GME13588_g	PHI:6868	Phytophthora sojae	Effector(plant avirulence determinant)
GME13589_g	PHI:4732	Francisella tularensis	Unaffected pathogenicity
GME13593_g	PHI:4732	Francisella tularensis	Unaffected pathogenicity
GME13601_g	PHI:5035	Ustilago maydis	Reduced virulence
GME13611_g	PHI:6637	Magnaporthe oryzae	Lethal
GME13620_g	PHI:339	Colletotrichum lindemuthianum	Reduced virulence
GME13629_g	PHI:1491	Fusarium graminearum	Lethal
GME13656_g	PHI:1119	Ustilago maydis	Loss of pathogenicity
GME13737_g	PHI:744	Fusarium graminearum	Reduced virulence
GME13831_g	PHI:5472	Magnaporthe oryzae	Reduced virulence
GME13852_g	PHI:860	Magnaporthe oryzae	Reduced virulence
GME13854_g	PHI:2846	Cryptococcus neoformans	Lethal
GME1391_g	PHI:2155	Magnaporthe oryzae	Loss of pathogenicity
GME13944_g	PHI:440	Candida albicans	Reduced virulence
GME13962_g	PHI:7562	Alternaria alternata	Reduced virulence
GME13963_g	PHI:2969	Aspergillus fumigatus	Reduced virulence
GME14031_g	PHI:3236	Cryptococcus neoformans	Reduced virulence
GME14072_g	PHI:1309	Fusarium graminearum	Lethal
GME14126_g	PHI:1584	Fusarium graminearum	Unaffected pathogenicity
GME14141_g	PHI:2541	Aspergillus fumigatus	Lethal
GME14170_g	PHI:1579	Fusarium graminearum	Unaffected pathogenicity
GME14173_g	PHI:6410;PHI:6604	Fusarium graminearum; Fusarium asiaticum	Reduced virulence
GME14376_g	PHI:370	Cryptococcus neoformans	Reduced virulence
GME14385_g	PHI:2228	Ustilago maydis	Loss of pathogenicity
GME14396_g	PHI:1552	Fusarium graminearum	Unaffected pathogenicity
GME14409_g	PHI:687	Cryptococcus neoformans	Reduced virulence
GME14440_g	PHI:2710	Colletotrichum gloeosporioides	Reduced virulence
GME14459_g	PHI:497	Cryptococcus neoformans	Reduced virulence
GME14543_g	PHI:370	Cryptococcus neoformans	Reduced virulence
GME14563_g	PHI:7075	Actinobacillus pleuropneumoniae	Reduced virulence
GME14570_g	PHI:121	Magnaporthe oryzae	Loss of pathogenicity
GME14582_g	PHI:1200;PHI:4587	Fusarium graminearum	Reduced virulence; Loss of pathogenicity
GME14587_g	PHI:3945	Xanthomonas campestris	Reduced virulence
GME14593_g	PHI:6554	Aspergillus fumigatus	Unaffected pathogenicity
GME14624_g	PHI:5103	Heterobasidion annosum	Increased virulence(Hypervirulence)
GME14672_g	PHI:4904	Candida albicans	Reduced virulence
GME1467_g	PHI:4230	Aspergillus fumigatus	Reduced virulence
GME1471_g	PHI:4230	Aspergillus fumigatus	Reduced virulence
GME1472_g	PHI:4509	Sclerotinia sclerotiorum	Reduced virulence
GME14736_g	PHI:1309	Fusarium graminearum	Lethal
GME14787_g	PHI:1681	Fusarium graminearum	Unaffected pathogenicity
GME14799_g	PHI:822	Zymoseptoria tritici	Chemistry target
GME1480_g	PHI:6556	Aspergillus fumigatus	Unaffected pathogenicity; Reduced virulence
GME1486_g	PHI:6095	Fusarium graminearum	Reduced virulence
GME14889_g	PHI:2208	Magnaporthe oryzae	Reduced virulence
GME14890_g	PHI:2208	Magnaporthe oryzae	Reduced virulence
GME14893_g	PHI:2382	Ustilago maydis	Unaffected pathogenicity
GME14895_g	PHI:2043	Magnaporthe oryzae	Unaffected pathogenicity
GME1489_g	PHI:6556	Aspergillus fumigatus	Unaffected pathogenicity; Reduced virulence
GME15021_g	PHI:227	Cryptococcus neoformans	Reduced virulence; Loss of pathogenicity
GME15025_g	PHI:2117	Magnaporthe oryzae	Reduced virulence
GME15034_g	PHI:1193	Fusarium graminearum	Reduced virulence
GME15080_g	PHI:1187	Fusarium graminearum	Reduced virulence
GME15181_g	PHI:1579	Fusarium graminearum	Unaffected pathogenicity
GME15200_g	PHI:1175;PHI:6148	Fusarium graminearum	Reduced virulence
GME15202_g	PHI:260	Ustilago maydis	Unaffected pathogenicity
GME15226_g	PHI:2005	Magnaporthe oryzae	Loss of pathogenicity
GME15228_g	PHI:1175;PHI:6148	Fusarium graminearum	Reduced virulence
GME15243_g	PHI:1168;PHI:1171;PHI:1173	Fusarium graminearum	Reduced virulence
GME15402_g	PHI:716	Fusarium graminearum	Unaffected pathogenicity
GME15628_g	PHI:1500	Fusarium graminearum	Unaffected pathogenicity
GME15641_g	PHI:1111	Ustilago maydis	Reduced virulence
GME1574_g	PHI:1218	Fusarium graminearum	Lethal
GME157_g	PHI:820	Venturia inaequalis	Chemistry target
GME1600_g	PHI:440	Candida albicans	Reduced virulence
GME173_g	PHI:443	Fusarium graminearum	Reduced virulence
GME1803_g	PHI:26	Candida albicans	Reduced virulence
GME183_g	PHI:3035	Fusarium graminearum	Reduced virulence
GME1841_g	PHI:2108	Magnaporthe oryzae	Reduced virulence; Loss of pathogenicity
GME1894_g	PHI:367	Ustilago maydis	Reduced virulence
GME1987_g	PHI:339	Colletotrichum lindemuthianum	Reduced virulence
GME1994_g	PHI:7316	Aspergillus flavus	Reduced virulence
GME2035_g	PHI:2536	Aspergillus fumigatus	Lethal; Unaffected pathogenicity
GME2069_g	PHI:7520	Klebsiella pneumoniae	Unaffected pathogenicity
GME2071_g	PHI:7520	Klebsiella pneumoniae	Unaffected pathogenicity
GME2104_g	PHI:7520	Klebsiella pneumoniae	Unaffected pathogenicity
GME2106_g	PHI:7520	Klebsiella pneumoniae	Unaffected pathogenicity
GME2107_g	PHI:7520	Klebsiella pneumoniae	Unaffected pathogenicity
GME2109_g	PHI:4045	Candida albicans	Reduced virulence
GME2129_g	PHI:1582	Fusarium graminearum	Unaffected pathogenicity
GME2130_g	PHI:1289	Fusarium graminearum	Unaffected pathogenicity
GME2182_g	PHI:3102	Toxoplasma gondii	Reduced virulence
GME2211_g	PHI:5065	Aspergillus fumigatus	Unaffected pathogenicity
GME2232_g	PHI:1464	Fusarium graminearum	Reduced virulence
GME2260_g	PHI:1579	Fusarium graminearum	Unaffected pathogenicity
GME2267_g	PHI:120;PHI:594	Magnaporthe oryzae	Loss of pathogenicity
GME2271_g	PHI:1599	Fusarium graminearum	Unaffected pathogenicity
GME2296_g	PHI:261	Leptosphaeria maculans	Reduced virulence
GME2329_g	PHI:402;PHI:2224;PHI:6068	Ustilago maydis	Loss of pathogenicity; Unaffected pathogenicity; Reduced virulence
GME2363_g	PHI:2314;PHI:2806	Sclerotinia sclerotiorum	Reduced virulence
GME2366_g	PHI:1226	Fusarium graminearum	Lethal
GME2373_g	PHI:2038	Magnaporthe oryzae	Unaffected pathogenicity
GME2376_g	PHI:1566	Fusarium graminearum	Lethal
GME2399_g	PHI:1228	Fusarium graminearum	Lethal
GME2400_g	PHI:2638	Aspergillus fumigatus	Reduced virulence
GME2411_g	PHI:2297	Aspergillus fumigatus	Reduced virulence
GME2414_g	PHI:2297	Aspergillus fumigatus	Reduced virulence
GME2441_g	PHI:548;PHI:2305	Botrytis cinerea	Reduced virulence; Unaffected pathogenicity; Increased virulence (Hypervirulence)
GME2451_g	PHI:7320	Magnaporthe oryzae	Unaffected pathogenicity
GME2489_g	PHI:2138	Magnaporthe oryzae	Unaffected pathogenicity; Loss of pathogenicity
GME2490_g	PHI:2138	Magnaporthe oryzae	Unaffected pathogenicity; Loss of pathogenicity
GME2491_g	PHI:2297	Aspergillus fumigatus	Reduced virulence
GME2522_g	PHI:419	Candida albicans	Reduced virulence
GME2529_g	PHI:419	Candida albicans	Reduced virulence
GME2639_g	PHI:4672	Aspergillus fumigatus	Unaffected pathogenicity
GME2656_g	PHI:419	Candida albicans	Reduced virulence
GME2674_g	PHI:4197	Cryptococcus neoformans	Reduced virulence
GME2675_g	PHI:1085	Parastagonospora nodorum	Unaffected pathogenicity
GME2688_g	PHI:4197	Cryptococcus neoformans	Reduced virulence
GME2715_g	PHI:2710	Colletotrichum gloeosporioides	Reduced virulence
GME277_g	PHI:3822	Candida albicans	Reduced virulence
GME2785_g	PHI:1235	Fusarium graminearum	Lethal
GME2787_g	PHI:1178;PHI:4941	Fusarium graminearum	Reduced virulence; Lethal; Loss of pathogenicity
GME2802_g	PHI:6561	Cryptococcus neoformans	Reduced virulence; Unaffected pathogenicity
GME280_g	PHI:4555	Cryptococcus gattii	Reduced virulence
GME2815_g	PHI:4658	Fusarium graminearum	Reduced virulence
GME282_g	PHI:4509	Sclerotinia sclerotiorum	Reduced virulence
GME2893_g	PHI:7591	Aspergillus fumigatus	Unaffected pathogenicity
GME2895_g	PHI:3385	Fusarium verticillioides	Unaffected pathogenicity
GME2930_g	PHI:3017	Cryptococcus neoformans	Reduced virulence
GME2931_g	PHI:218	Cryptococcus neoformans	Reduced virulence
GME2949_g	PHI:479	Coccidioides posadasii	Reduced virulence
GME2973_g	PHI:1226	Fusarium graminearum	Lethal
GME2977_g	PHI:3329	Sclerotinia sclerotiorum	Reduced virulence
GME2989_g	PHI:4925	Candida albicans	Reduced virulence
GME2991_g	PHI:7320	Magnaporthe oryzae	Unaffected pathogenicity
GME2995_g	PHI:1555	Fusarium graminearum	Unaffected pathogenicity
GME2997_g	PHI:106;PHI:7209	Candida albicans	Reduced virulence; Unaffected pathogenicity
GME3004_g	PHI:4491	Magnaporthe oryzae	Reduced virulence
GME3009_g	PHI:7334	Aspergillus fumigatus	Unaffected pathogenicity
GME300_g	PHI:2034	Magnaporthe oryzae	Reduced virulence
GME3017_g	PHI:425	Cryptococcus neoformans	Reduced virulence
GME301_g	PHI:3802	Cryptococcus neoformans	Reduced virulence
GME3027_g	PHI:1223	Fusarium graminearum	Lethal
GME3037_g	PHI:479	Coccidioides posadasii	Reduced virulence
GME3049_g	PHI:2545	Aspergillus fumigatus	Lethal
GME3055_g	PHI:6703	Colletotrichum gloeosporioides	Reduced virulence
GME3056_g	PHI:4750	Colletotrichum higginsianum	Loss of pathogenicity
GME3098_g	PHI:3996	Fusarium graminearum	Reduced virulence
GME3120_g	PHI:4641	Cryptococcus neoformans	Loss of pathogenicity
GME3123_g	PHI:2387	Fusarium graminearum	Loss of pathogenicity
GME3126_g	PHI:213	Cryptococcus neoformans	Reduced virulence
GME3144_g	PHI:6475	Aspergillus fumigatus	Unaffected pathogenicity
GME3148_g	PHI:6188	Cryptococcus gattii	Reduced virulence
GME3153_g	PHI:2964	Xanthomonas oryzae	Reduced virulence
GME3162_g	PHI:2543	Aspergillus fumigatus	Lethal Loss of pathogenicity
GME3173_g	PHI:200	Fusarium oxysporum	Reduced virulence
GME3188_g	PHI:7150	Beauveria bassiana	Reduced virulence
GME3209_g	PHI:2497	Ustilago maydis	Reduced virulence; Loss of pathogenicity
GME3242_g	PHI:6245	Fusarium graminearum	Reduced virulence
GME3262_g	PHI:391	Magnaporthe oryzae	Unaffected pathogenicity
GME3282_g	PHI:2114	Magnaporthe oryzae	Loss of pathogenicity
GME3308_g	PHI:7134	Magnaporthe oryzae	Reduced virulence
GME3319_g	PHI:261	Leptosphaeria maculans	Reduced virulence
GME3325_g	PHI:1235	Fusarium graminearum	Lethal
GME3326_g	PHI:1109	Ustilago maydis	Reduced virulence
GME3337_g	PHI:1555	Fusarium graminearum	Unaffected pathogenicity
GME3339_g	PHI:98	Ustilago maydis	Reduced virulence
GME3357_g	PHI:2528	Aspergillus fumigatus	Lethal
GME3363_g	PHI:2602	Ustilago maydis	Unaffected pathogenicity
GME3423_g	PHI:424	Cryptococcus neoformans	Reduced virulence
GME3501_g	PHI:2474	Cryptococcus neoformans	Reduced virulence
GME3576_g	PHI:2533	Aspergillus fumigatus	Lethal
GME3590_g	PHI:3817	Metarhizium robertsii	Reduced virulence
GME3595_g	PHI:2081	Magnaporthe oryzae	Loss of pathogenicity
GME3599_g	PHI:5306	Magnaporthe oryzae	Loss of pathogenicity
GME3623_g	PHI:2525	Aspergillus fumigatus	Lethal
GME3638_g	PHI:3453	Cryptococcus neoformans	Reduced virulence
GME3642_g	PHI:465	Ustilago maydis	Reduced virulence
GME3650_g	PHI:2503;PHI:3902	Aspergillus fumigatus	Unaffected pathogenicity; Reduced virulence
GME3700_g	PHI:3497;PHI:2816	Candida albicans	Reduced virulence; Lethal
GME3748_g	PHI:6258	Fusarium graminearum	Increased virulence(Hypervirulence); Unaffected pathogenicity
GME3766_g	PHI:7520	Klebsiella pneumoniae	Unaffected pathogenicity
GME3768_g	PHI:7520	Klebsiella pneumoniae	Unaffected pathogenicity
GME3806_g	PHI:4904	Candida albicans	Reduced virulence
GME3857_g	PHI:1468	Fusarium graminearum	Unaffected pathogenicity
GME3860_g	PHI:2531	Aspergillus fumigatus	Lethal
GME3880_g	PHI:2256	Parastagonospora nodorum	Unaffected pathogenicity
GME3883_g	PHI:2265	Parastagonospora nodorum	Reduced virulence
GME3968_g	PHI:220	Cryptococcus neoformans	Reduced virulence
GME3995_g	PHI:1579	Fusarium graminearum	Unaffected pathogenicity
GME4045_g	PHI:2081	Magnaporthe oryzae	Loss of pathogenicity
GME4054_g	PHI:346	Ustilago maydis	Reduced virulence
GME4099_g	PHI:839	Zymoseptoria tritici	Chemistry target
GME410_g	PHI:199	Passalora fulva	Reduced virulence
GME4206_g	PHI:2961	Edwardsiella ictaluri	Reduced virulence
GME4232_g	PHI:6261	Phytophthora sojae	Reduced virulence
GME4242_g	PHI:3175	Magnaporthe oryzae	Loss of pathogenicity
GME4273_g	PHI:308;PHI:2225;PHI:2231	Ustilago maydis	Reduced virulence; Loss of pathogenicity
GME4308_g	PHI:4642	Cryptococcus neoformans	Loss of pathogenicity
GME4309_g	PHI:6206	Beauveria bassiana	Unaffected pathogenicity
GME4316_g	PHI:3134	Yersinia pseudotuberculosis	Reduced virulence
GME4321_g	PHI:5016	Phytophthora sojae	Reduced virulence
GME4325_g	PHI:4893	Aspergillus fumigatus	Unaffected pathogenicity; Increased virulence (Hypervirulence)
GME4329_g	PHI:806	Magnaporthe oryzae	Reduced virulence
GME4338_g	PHI:3443	Botrytis cinerea	Reduced virulence
GME4351_g	PHI:3024	Cryptococcus neoformans	Unaffected pathogenicity
GME4358_g	PHI:4914	Zymoseptoria tritici	Reduced virulence
GME4385_g	PHI:4736	Magnaporthe oryzae	Loss of pathogenicity
GME4386_g	PHI:2027	Magnaporthe oryzae	Unaffected pathogenicity
GME4406_g	PHI:1564	Fusarium graminearum	Unaffected pathogenicity
GME4434_g	PHI:1218	Fusarium graminearum	Lethal
GME443_g	PHI:2913;PHI:2933	Alternaria alternata	Reduced virulence; Loss of pathogenicity
GME4452_g	PHI:1583	Fusarium graminearum	Unaffected pathogenicity
GME445_g	PHI:1551	Fusarium graminearum	Unaffected pathogenicity
GME4470_g	PHI:6074	Candida albicans	Reduced virulence
GME4477_g	PHI:6510	Listeria monocytogenes	Unaffected pathogenicity
GME4483_g	PHI:3688	Candida albicans	Unaffected pathogenicity
GME4580_g	PHI:220	Cryptococcus neoformans	Reduced virulence
GME4607_g	PHI:841	Zymoseptoria tritici	Chemistry target
GME4644_g	PHI:2535	Aspergillus fumigatus	Lethal; Unaffected pathogenicity; Loss of pathogenicity
GME4647_g	PHI:6972	Beauveria bassiana	Reduced virulence
GME4659_g	PHI:3457	Cryptococcus neoformans	Reduced virulence
GME4698_g	PHI:6207	Beauveria bassiana	Reduced virulence
GME4710_g	PHI:1579	Fusarium graminearum	Unaffected pathogenicity
GME4764_g	PHI:463	Saccharomyces cerevisiae	Increased virulence (Hypervirulence)
GME4767_g	PHI:1566	Fusarium graminearum	Lethal
GME480_g	PHI:2228	Ustilago maydis	Loss of pathogenicity
GME4824_g	PHI:1203	Fusarium graminearum	Reduced virulence
GME4831_g	PHI:1587	Fusarium graminearum	Unaffected pathogenicity
GME4840_g	PHI:6749	Cryptococcus neoformans	Loss of pathogenicity
GME4843_g	PHI:3823	Magnaporthe oryzae	Loss of pathogenicity
GME4851_g	PHI:2521	Aspergillus fumigatus	Lethal
GME4866_g	PHI:2546	Aspergillus fumigatus	Lethal
GME4871_g	PHI:2517	Aspergillus fumigatus	Lethal
GME4872_g	PHI:2101	Magnaporthe oryzae	Unaffected pathogenicity
GME4908_g	PHI:1603	Fusarium graminearum	Unaffected pathogenicity
GME4909_g	PHI:5103	Heterobasidion annosum	Increased virulence (Hypervirulence)
GME4910_g	PHI:6417	Trichoderma virens	Reduced virulence
GME4933_g	PHI:4895	Aspergillus fumigatus	Unaffected pathogenicity
GME4949_g	PHI:358	Cryptococcus neoformans	Loss of pathogenicity
GME4955_g	PHI:6749	Cryptococcus neoformans	Loss of pathogenicity
GME4959_g	PHI:3138	Fusarium graminearum	Reduced virulence
GME4965_g	PHI:6206	Beauveria bassiana	Unaffected pathogenicity
GME4989_g	PHI:423	Cryptococcus neoformans	Reduced virulence
GME4997_g	PHI:1670	Fusarium graminearum	Unaffected pathogenicity
GME5006_g	PHI:502	Saccharomyces cerevisiae	Reduced virulence
GME5016_g	PHI:877	Magnaporthe oryzae	Reduced virulence
GME5045_g	PHI:2255	Parastagonospora nodorum	Unaffected pathogenicity
GME5082_g	PHI:1369	Fusarium graminearum	Unaffected pathogenicity
GME5084_g	PHI:3793	Candida glabrata	Increased virulence (Hypervirulence)
GME5101_g	PHI:7344	Staphylococcus aureus	Reduced virulence
GME5211_g	PHI:3688	Candida albicans	Unaffected pathogenicity
GME5275_g	PHI:807	Magnaporthe oryzae	Reduced virulence
GME5282_g	PHI:3329	Sclerotinia sclerotiorum	Reduced virulence
GME5284_g	PHI:103;PHI:1027	Botrytis cinerea	Reduced virulence; Unaffected pathogenicity
GME5286_g	PHI:3697;PHI:3925	Fusarium graminearum	Reduced virulence
GME5288_g	PHI:4230	Aspergillus fumigatus	Reduced virulence
GME5308_g	PHI:7216	Salmonella enterica	Reduced virulence
GME5323_g	PHI:280	Cryptococcus neoformans	Reduced virulence
GME541_g	PHI:4644	Cryptococcus neoformans	Loss of pathogenicity
GME5426_g	PHI:2097	Magnaporthe oryzae	Loss of pathogenicity
GME5509_g	PHI:6245	Fusarium graminearum	Reduced virulence
GME5515_g	PHI:6963	Aspergillus fumigatus	Reduced virulence
GME5533_g	PHI:3321	Candida albicans	Loss of pathogenicity
GME5534_g	PHI:1566	Fusarium graminearum	Lethal
GME5537_g	PHI:1288;PHI:6300	Fusarium graminearum	Unaffected pathogenicity; Reduced virulence
GME5538_g	PHI:1214	Fusarium graminearum	Reduced virulence
GME5541_g	PHI:6703	Colletotrichum gloeosporioides	Reduced virulence
GME557_g	PHI:2312;PHI:2844	Metarhizium anisopliae; Alternaria alternata	Increased virulence(Hypervirulence); Unaffected pathogenicity
GME5606_g	PHI:1608	Fusarium graminearum	Unaffected pathogenicity
GME5611_g	PHI:1468	Fusarium graminearum	Unaffected pathogenicity
GME5614_g	PHI:3329	Sclerotinia sclerotiorum	Reduced virulence
GME5634_g	PHI:1369	Fusarium graminearum	Unaffected pathogenicity
GME5636_g	PHI:3793	Candida glabrata	Increased virulence (Hypervirulence)
GME5661_g	PHI:76	Ustilago maydis	Unaffected pathogenicity
GME5685_g	PHI:4615	Metarhizium anisopliae	Unaffected pathogenicity
GME5690_g	PHI:674	Cryptococcus neoformans	Increased virulence(Hypervirulence); Unaffected pathogenicity
GME5785_g	PHI:4966	Zymoseptoria tritici	Unaffected pathogenicity
GME5850_g	PHI:339	Colletotrichum lindemuthianum	Reduced virulence
GME5875_g	PHI:387	Cryptococcus neoformans	Loss of pathogenicity
GME5912_g	PHI:4658	Fusarium graminearum	Reduced virulence
GME5960_g	PHI:599	Cryptococcus neoformans	Reduced virulence
GME5979_g	PHI:2358	Aspergillus fumigatus	Reduced virulence
GME5984_g	PHI:3453	Cryptococcus neoformans	Reduced virulence
GME5989_g	PHI:360	Cryptococcus neoformans	Reduced virulence
GME599_g	PHI:6480	Cryptococcus neoformans	Reduced virulence
GME6044_g	PHI:1190	Fusarium graminearum	Reduced virulence
GME6058_g	PHI:6683	Aspergillus flavus	Reduced virulence
GME6060_g	PHI:5041	Magnaporthe oryzae	Reduced virulence
GME6068_g	PHI:1637	Fusarium graminearum	Lethal
GME6070_g	PHI:7181	Beauveria bassiana	Reduced virulence
GME6077_g	PHI:2025	Magnaporthe oryzae	Unaffected pathogenicity
GME6097_g	PHI:1113	Ustilago maydis	Loss of pathogenicity
GME6115_g	PHI:1235	Fusarium graminearum	Lethal
GME6116_g	PHI:3801	Cryptococcus neoformans	Reduced virulence
GME6128_g	PHI:3801	Cryptococcus neoformans	Reduced virulence
GME6129_g	PHI:1235	Fusarium graminearum	Lethal
GME6167_g	PHI:265	Cryptococcus neoformans	Loss of pathogenicity
GME6171_g	PHI:1666	Fusarium graminearum	Unaffected pathogenicity
GME6185_g	PHI:2638	Aspergillus fumigatus	Reduced virulence
GME6205_g	PHI:3236	Cryptococcus neoformans	Reduced virulence
GME6206_g	PHI:3236	Cryptococcus neoformans	Reduced virulence
GME6208_g	PHI:2351;PHI:2353	Fusarium graminearum	Reduced virulence
GME6221_g	PHI:5187	Magnaporthe oryzae	Reduced virulence
GME6225_g	PHI:1194;PHI:3917	Fusarium graminearum	Reduced virulence
GME6228_g	PHI:1602	Fusarium graminearum	Unaffected pathogenicity
GME6260_g	PHI:1604	Fusarium graminearum	Unaffected pathogenicity
GME6261_g	PHI:2539	Aspergillus fumigatus	Lethal
GME6262_g	PHI:80	Candida albicans	Reduced virulence
GME6266_g	PHI:3976	Magnaporthe oryzae	Loss of pathogenicity
GME6284_g	PHI:6795	Candida albicans	Reduced virulence
GME6287_g	PHI:2532	Aspergillus fumigatus	Lethal
GME6326_g	PHI:3257	Magnaporthe oryzae	Reduced virulence
GME6439_g	PHI:1181	Fusarium graminearum	Reduced virulence
GME6440_g	PHI:3833	Fusarium graminearum	Reduced virulence
GME6442_g	PHI:1685	Fusarium graminearum	Unaffected pathogenicity
GME6448_g	PHI:3957	Xanthomonas campestris	Reduced virulence
GME6454_g	PHI:4680	Fusarium oxysporum	Reduced virulence
GME645_g	PHI:1566	Fusarium graminearum	Lethal
GME6490_g	PHI:7009	Candida albicans	Reduced virulence
GME6520_g	PHI:4182	Cryptococcus neoformans	Reduced virulence
GME6549_g	PHI:548;PHI:2305	Botrytis cinerea	Reduced virulence; Unaffected pathogenicity; Increased virulence (Hypervirulence)
GME6565_g	PHI:1097	Fusarium graminearum	Reduced virulence
GME6568_g	PHI:1325	Fusarium graminearum	Reduced virulence
GME6571_g	PHI:4878	Candida albicans	Reduced virulence
GME658_g	PHI:3457	Cryptococcus neoformans	Reduced virulence
GME6592_g	PHI:365;PHI:2267	Parastagonospora nodorum	Loss of pathogenicity
GME6607_g	PHI:7320	Magnaporthe oryzae	Unaffected pathogenicity
GME6626_g	PHI:7320	Magnaporthe oryzae	Unaffected pathogenicity
GME6634_g	PHI:22	Ustilago maydis	Loss of pathogenicity
GME6644_g	PHI:414	Parastagonospora nodorum	Unaffected pathogenicity
GME6657_g	PHI:1594	Fusarium graminearum	Unaffected pathogenicity
GME6660_g	PHI:1594	Fusarium graminearum	Unaffected pathogenicity
GME6705_g	PHI:1659	Fusarium graminearum	Unaffected pathogenicity
GME674_g	PHI:6972	Beauveria bassiana	Reduced virulence
GME676_g	PHI:2535	Aspergillus fumigatus	Lethal; Unaffected pathogenicity; Loss of pathogenicity
GME6824_g	PHI:387	Cryptococcus neoformans	Loss of pathogenicity
GME6826_g	PHI:1114;PHI:2226	Ustilago maydis	Loss of pathogenicity; Reduced virulence
GME6828_g	PHI:1574	Fusarium graminearum	Lethal
GME6883_g	PHI:6090	Acinetobacter nosocomialis	Increased virulence (Hypervirulence)
GME6893_g	PHI:1376	Fusarium graminearum	Unaffected pathogenicity
GME695_g	PHI:1203	Fusarium graminearum	Reduced virulence
GME698_g	PHI:419	Candida albicans	Reduced virulence
GME69_g	PHI:2117	Magnaporthe oryzae	Reduced virulence
GME7016_g	PHI:3378	Pseudopyrenochaeta lycopersici	Unaffected pathogenicity
GME7017_g	PHI:1571	Fusarium graminearum	Unaffected pathogenicity
GME702_g	PHI:6206	Beauveria bassiana	Unaffected pathogenicity
GME703_g	PHI:7188	Magnaporthe oryzae	Reduced virulence
GME7042_g	PHI:2959	Edwardsiella ictaluri	Reduced virulence
GME7047_g	PHI:3533	Actinobacillus pleuropneumoniae	Reduced virulence
GME7058_g	PHI:7186	Cryptococcus neoformans	Reduced virulence
GME7068_g	PHI:7073	Candida albicans	Lethal
GME7070_g	PHI:6904	Staphylococcus aureus	Reduced virulence
GME7082_g	PHI:1608	Fusarium graminearum	Unaffected pathogenicity
GME7088_g	PHI:1468	Fusarium graminearum	Unaffected pathogenicity
GME7091_g	PHI:3329	Sclerotinia sclerotiorum	Reduced virulence
GME7148_g	PHI:1595	Fusarium graminearum	Unaffected pathogenicity
GME7183_g	PHI:5232	Magnaporthe oryzae	Loss of pathogenicity
GME7187_g	PHI:825	Trichophyton rubrum	Chemistry target
GME7188_g	PHI:191	Septoria lycopersici	Unaffected pathogenicity
GME723_g	PHI:5042	Pseudomonas aeruginosa	Increased virulence(Hypervirulence); Reduced virulence
GME72_g	PHI:227	Cryptococcus neoformans	Reduced virulence; Loss of pathogenicity
GME733_g	PHI:547	Botrytis cinerea	Unaffected pathogenicity
GME737_g	PHI:6795	Candida albicans	Reduced virulence
GME7420_g	PHI:2524	Aspergillus fumigatus	Lethal
GME7439_g	PHI:4750	Colletotrichum higginsianum	Loss of pathogenicity
GME7443_g	PHI:1563	Fusarium graminearum	Unaffected pathogenicity
GME7444_g	PHI:6753	Aspergillus fumigatus	Lethal
GME7455_g	PHI:4732	Francisella tularensis	Unaffected pathogenicity
GME7459_g	PHI:6590	Salmonella enterica	Reduced virulence
GME7468_g	PHI:2976	Colletotrichum gloeosporioides	Reduced virulence
GME7475_g	PHI:2540	Aspergillus fumigatus	Lethal
GME7530_g	PHI:3623	Epichloe festucae	Increased virulence (Hypervirulence)
GME7533_g	PHI:254	Fusarium oxysporum	Reduced virulence
GME7578_g	PHI:2710	Colletotrichum gloeosporioides	Reduced virulence
GME7579_g	PHI:3037	Fusarium graminearum	Reduced virulence
GME7586_g	PHI:3040	Salmonella enterica	Reduced virulence
GME7589_g	PHI:5387	Verticillium dahliae	Reduced virulence
GME7618_g	PHI:3234	Magnaporthe oryzae	Reduced virulence
GME7626_g	PHI:1223	Fusarium graminearum	Lethal
GME7647_g	PHI:3329	Sclerotinia sclerotiorum	Reduced virulence
GME7648_g	PHI:337	Fusarium oxysporum	Reduced virulence
GME7654_g	PHI:77	Ustilago maydis	Unaffected pathogenicity
GME7674_g	PHI:2976	Colletotrichum gloeosporioides	Reduced virulence
GME7687_g	PHI:4644	Cryptococcus neoformans	Loss of pathogenicity
GME7697_g	PHI:6091	Fusarium graminearum	Reduced virulence
GME7717_g	PHI:4644	Cryptococcus neoformans	Loss of pathogenicity
GME7727_g	PHI:1187	Fusarium graminearum	Reduced virulence
GME7804_g	PHI:6417	Trichoderma virens	Reduced virulence
GME7809_g	PHI:2546	Aspergillus fumigatus	Lethal
GME7814_g	PHI:2517	Aspergillus fumigatus	Lethal
GME7815_g	PHI:2101	Magnaporthe oryzae	Unaffected pathogenicity
GME7868_g	PHI:812	Magnaporthe oryzae	Reduced virulence
GME7872_g	PHI:3030	Cryptococcus neoformans	Lethal
GME7893_g	PHI:2959	Edwardsiella ictaluri	Reduced virulence
GME7895_g	PHI:2959	Edwardsiella ictaluri	Reduced virulence
GME7907_g	PHI:14	Cryptococcus neoformans	Reduced virulence; Loss of pathogenicity
GME7927_g	PHI:1584	Fusarium graminearum	Unaffected pathogenicity
GME8012_g	PHI:1583	Fusarium graminearum	Unaffected pathogenicity
GME8045_g	PHI:386	Cryptococcus neoformans	Reduced virulence
GME8063_g	PHI:213	Cryptococcus neoformans	Reduced virulence
GME8096_g	PHI:410	Cryptococcus neoformans	Loss of pathogenicity
GME8103_g	PHI:505	Saccharomyces cerevisiae	Reduced virulence
GME8105_g	PHI:47	Cryptococcus neoformans	Loss of pathogenicity
GME8108_g	PHI:455	Cryptococcus neoformans	Loss of pathogenicity; Reduced virulence
GME8116_g	PHI:109	Colletotrichum lindemuthianum	Reduced virulence
GME8127_g	PHI:1562	Fusarium graminearum	Lethal
GME8128_g	PHI:4508	Sclerotinia sclerotiorum	Unaffected pathogenicity
GME8147_g	PHI:6455	Magnaporthe oryzae	Reduced virulence
GME8148_g	PHI:3085	Porphyromonas gingivalis	Increased virulence(Hypervirulence)
GME8165_g	PHI:2691	Candida glabrata	Reduced virulence
GME8220_g	PHI:2533	Aspergillus fumigatus	Lethal
GME8234_g	PHI:1083;PHI:2272	Parastagonospora nodorum	Unaffected pathogenicity
GME8235_g	PHI:2913;PHI:2933	Alternaria alternata	Reduced virulence; Loss of pathogenicity
GME8237_g	PHI:1551	Fusarium graminearum	Unaffected pathogenicity
GME8265_g	PHI:2541	Aspergillus fumigatus	Lethal
GME8286_g	PHI:7208	Cryptococcus neoformans	Unaffected pathogenicity
GME8292_g	PHI:338	Ustilago maydis	Reduced virulence
GME8344_g	PHI:2846	Cryptococcus neoformans	Lethal
GME8346_g	PHI:860	Magnaporthe oryzae	Reduced virulence
GME8405_g	PHI:822	Zymoseptoria tritici	Chemistry target
GME8449_g	PHI:4045	Candida albicans	Reduced virulence
GME8454_g	PHI:3688	Candida albicans	Unaffected pathogenicity
GME8510_g	PHI:2293	Aspergillus fumigatus	Reduced virulence
GME8553_g	PHI:7124	Fusarium graminearum	Reduced virulence
GME859_g	PHI:2839	Bipolaris maydis	Reduced virulence
GME8622_g	PHI:1289	Fusarium graminearum	Unaffected pathogenicity
GME8623_g	PHI:1582	Fusarium graminearum	Unaffected pathogenicity
GME8626_g	PHI:2108	Magnaporthe oryzae	Reduced virulence; Loss of pathogenicity
GME8627_g	PHI:151;PHI:406;PHI:2230	Ustilago maydis	Reduced virulence; Loss of pathogenicity
GME8631_g	PHI:2138	Magnaporthe oryzae	Unaffected pathogenicity; Loss of pathogenicity
GME8667_g	PHI:6556	Aspergillus fumigatus	Unaffected pathogenicity; Reduced virulence
GME8673_g	PHI:6095	Fusarium graminearum	Reduced virulence
GME8676_g	PHI:6556	Aspergillus fumigatus	Unaffected pathogenicity; Reduced virulence
GME8684_g	PHI:4509	Sclerotinia sclerotiorum	Reduced virulence
GME8685_g	PHI:4230	Aspergillus fumigatus	Reduced virulence
GME8688_g	PHI:4230	Aspergillus fumigatus	Reduced virulence
GME8713_g	PHI:2155	Magnaporthe oryzae	Loss of pathogenicity
GME8751_g	PHI:2098	Magnaporthe oryzae	Loss of pathogenicity
GME8752_g	PHI:2098	Magnaporthe oryzae	Loss of pathogenicity
GME8776_g	PHI:2257	Parastagonospora nodorum	Unaffected pathogenicity
GME8891_g	PHI:158	Ustilago maydis	Reduced virulence
GME8904_g	PHI:1681	Fusarium graminearum	Unaffected pathogenicity
GME8945_g	PHI:2108	Magnaporthe oryzae	Reduced virulence; Loss of pathogenicity
GME897_g	PHI:423	Cryptococcus neoformans	Reduced virulence
GME8995_g	PHI:5554	Leishmania major	Reduced virulence
GME900_g	PHI:7353	Staphylococcus aureus	Unaffected pathogenicity
GME9080_g	PHI:3030	Cryptococcus neoformans	Lethal
GME9084_g	PHI:812	Magnaporthe oryzae	Reduced virulence
GME9137_g	PHI:2075	Magnaporthe oryzae	Loss of pathogenicity
GME9196_g	PHI:3801	Cryptococcus neoformans	Reduced virulence
GME9197_g	PHI:1235	Fusarium graminearum	Lethal
GME919_g	PHI:151;PHI:406;PHI:2230	Ustilago maydis	Reduced virulence; Loss of pathogenicity
GME9231_g	PHI:7520	Klebsiella pneumoniae	Unaffected pathogenicity
GME9232_g	PHI:511	Candida albicans	Reduced virulence
GME9233_g	PHI:7520	Klebsiella pneumoniae	Unaffected pathogenicity
GME9234_g	PHI:7520	Klebsiella pneumoniae	Unaffected pathogenicity
GME9237_g	PHI:4045	Candida albicans	Reduced virulence
GME924_g	PHI:4509	Sclerotinia sclerotiorum	Reduced virulence
GME9252_g	PHI:3329	Sclerotinia sclerotiorum	Reduced virulence
GME9254_g	PHI:3329	Sclerotinia sclerotiorum	Reduced virulence
GME9299_g	PHI:2062;PHI:3815	Magnaporthe oryzae	Unaffected pathogenicity; Loss of pathogenicity; Reduced virulence
GME9300_g	PHI:2062;PHI:3815	Magnaporthe oryzae	Unaffected pathogenicity; Loss of pathogenicity; Reduced virulence
GME9330_g	PHI:6972	Beauveria bassiana	Reduced virulence
GME9336_g	PHI:6949	Botrytis cinerea	Effector(plant avirulence determinant)
GME9363_g	PHI:1470	Fusarium graminearum	Reduced virulence
GME938_g	PHI:6827	Colletotrichum graminicola	Loss of pathogenicity
GME941_g	PHI:211;PHI:6806	Candida albicans	Reduced virulence
GME944_g	PHI:4509	Sclerotinia sclerotiorum	Reduced virulence
GME945_g	PHI:1468	Fusarium graminearum	Unaffected pathogenicity
GME9531_g	PHI:2075	Magnaporthe oryzae	Loss of pathogenicity
GME9571_g	PHI:1388	Fusarium graminearum	Unaffected pathogenicity
GME9640_g	PHI:6125	Fusarium graminearum	Unaffected pathogenicity
GME9685_g	PHI:6125	Fusarium graminearum	Unaffected pathogenicity
GME9736_g	PHI:1385	Fusarium graminearum	Unaffected pathogenicity
GME9745_g	PHI:6555	Aspergillus fumigatus	Unaffected pathogenicity
GME9778_g	PHI:3814	Magnaporthe oryzae	Reduced virulence
GME9789_g	PHI:4024	Magnaporthe oryzae	Unaffected pathogenicity
GME9800_g	PHI:6634	Magnaporthe oryzae	Reduced virulence
GME9811_g	PHI:1468	Fusarium graminearum	Unaffected pathogenicity
GME9812_g	PHI:5047;PHI:6635	Magnaporthe oryzae	Reduced virulence
GME9818_g	PHI:7073	Candida albicans	Lethal
GME983_g	PHI:6395	Magnaporthe oryzae	Reduced virulence
GME9850_g	PHI:3031	Cryptococcus neoformans	Lethal
GME9851_g	PHI:6976	Aspergillus fumigatus	Unaffected pathogenicity
GME9855_g	PHI:244	Colletotrichum lindemuthianum	Loss of pathogenicity
GME9876_g	PHI:6240	Cryptococcus neoformans	Reduced virulence
GME9886_g	PHI:1566	Fusarium graminearum	Lethal
GME9890_g	PHI:120;PHI:594	Magnaporthe oryzae	Loss of pathogenicity
GME990_g	PHI:5034	Magnaporthe oryzae	Unaffected pathogenicity
GME9917_g	PHI:382;PHI:2233	Ustilago maydis	Reduced virulence
GME9929_g	PHI:1234	Fusarium graminearum	Lethal
GME9931_g	PHI:3823	Magnaporthe oryzae	Loss of pathogenicity
GME9937_g	PHI:5234	Magnaporthe oryzae	Reduced virulence
