# Supplementary material for: Genome Sequencing and Analysis of the Fungal Symbiont of Sirex noctilio, Amylostereum areolatum: Revealing the Biology of Fungus-Insect Mutualism
Source: mSphere. 2020 May 13;5(3):e00301-20. doi: 10.1128/mSphere.00301-20 (PMC7227769; doi:10.1128/mSphere.00301-20)
Supplement: TABLE S5 [file mSphere.00301-20-st005.xlsx]

## Sheet: Sheet1
Table S5 Virulence factors in A. areolatum genome, classed by Virulence Factors of Pathogenic Bacteria database
Gene name	VF	Type	Description
GME10309_g	VFG038839	Predicted	(flmH) short chain dehydrogenase/reductase family oxidoreductase [Polar flagella (CVF786)] [Aeromonas hydrophila subsp. hydrophila ATCC 7966]
GME10885_g	VFG013286	Verified	(galE) UDP-glucose 4-epimerase [LOS (CVF494)] [Haemophilus influenzae Rd KW20]
GME11213_g	VFG000079	Verified	(clpC) endopeptidase Clp ATP-binding chain C [ClpC (VF0072)] [Listeria monocytogenes EGD-e]
GME11689_g	VFG016505	Predicted	(pdhB) PYRUVATE DEHYDROGENASE E1 COMPONENT, BETA SUBUNIT [PDH-B (CVF588)] [Mycoplasma pulmonis UAB CTIP]
GME11739_g	VFG017989	Predicted	(C8J_1346) hypothetical protein [Capsule biosynthesis and transport (CVF393)] [Campylobacter jejuni subsp. jejuni 81116]
GME11806_g	VFG013200	Predicted	(hemE) uroporphyrinogen decarboxylase [Heme biosynthesis (CVF506)] [Haemophilus somnus 2336]
GME13279_g	VFG037037	Predicted	(katA) catalase [Catalase (CVF760)] [Neisseria meningitidis G2136]
GME14587_g	VFG031495	Predicted	(ndk) nucleoside diphosphate kinase ndkA [Nucleoside diphosphate kinase (CVF660)] [Mycobacterium bovis BCG str. Korea 1168P]
GME14652_g	VFG022935	Predicted	(mprA) two component response transcriptional regulatory protein MprA [MprA/B (CVF333)] [Mycobacterium abscessus ATCC 19977]
GME1469_g	VFG002220	Verified	(pgm) phosphoglucomutase [LPS (VF0367)] [Brucella melitensis bv. 1 str. 16M]
GME2161_g	VFG006496	Predicted	(ureG) urease/hydrogenase-associated predicted GTPase UreG [Urease (CVF221)] [Helicobacter hepaticus ATCC 51449]
GME2184_g	VFG044185	Predicted	(VVA1298) phospho-2-dehydro-3-deoxyheptonate aldolase [vulnibactin (IA023)] [Vibrio vulnificus YJ016]
GME2296_g	VFG030835	Predicted	(icl2) isocitrate lyase [Trehalose-recycling ABC transporter (CVF651)] [Mycobacterium africanum GM041182]
GME280_g	VFG006476	Predicted	(ureB) urease [Urease (CVF221)] [Helicobacter hepaticus ATCC 51449]
GME2855_g	VFG002225	Verified	(gmd) GDP-mannose 4,6-dehydratase [LPS (VF0367)] [Brucella melitensis bv. 1 str. 16M]
GME2997_g	VFG037039	Predicted	(katA) catalase [Catalase (CVF760)] [Neisseria meningitidis M04-240196]
GME3045_g	VFG013186	Predicted	(pgi) Glucose-6-phosphate isomerase [Exopolysaccharide (CVF495)] [Haemophilus somnus 2336]
GME3126_g	VFG041304	Verified	(lirB) Dot/Icm type IV secretion system effector LirB [Dot/Icm (SS047)] [Legionella pneumophila subsp. pneumophila str. Philadelphia 1]
GME3143_g	VFG043573	Predicted	(CT396) molecular chaperone DnaK [MOMP (AI392)] [Chlamydia trachomatis D/UW-3/CX]
GME3184_g	VFG043573	Predicted	(CT396) molecular chaperone DnaK [MOMP (AI392)] [Chlamydia trachomatis D/UW-3/CX]
GME4061_g	VFG043573	Predicted	(CT396) molecular chaperone DnaK [MOMP (AI392)] [Chlamydia trachomatis D/UW-3/CX]
GME4082_g	VFG038840	Predicted	(flmH) 3-oxoacyl-ACP reductase [Polar flagella (VF0473)] [Aeromonas hydrophila ML09-119]
GME4238_g	VFG023892	Predicted	(hspX) molecular chaperone [Alpha-crystallin (CVF294)] [Mycobacterium gilvum Spyr1]
GME4252_g	VFG016492	Predicted	(tuf) elongation factor Tu [EF-Tu (CVF587)] [Mycoplasma pulmonis UAB CTIP]
GME4265_g	VFG011430	Verified	(acpXL) acyl carrier protein [LPS (CVF383)] [Brucella melitensis bv. 1 str. 16M]
GME4838_g	VFG016504	Predicted	(pdhB) pyruvate dehydrogenase E1 component subunit beta [PDH-B (CVF588)] [Mycoplasma penetrans HF-2]
GME4965_g	VFG019080	Predicted	(slrA) peptidyl-prolyl cis-trans isomerase, cyclophilin-type [Streptococcal lipoprotein rotamase A (CVF129)] [Streptococcus pneumoniae CGSP14]
GME5276_g	VFG027915	Predicted	(nuoG) NADH dehydrogenase subunit G [NuoG (CVF620)] [Mycobacterium tuberculosis CAS/NITR204]
GME5438_g	VFG043573	Predicted	(CT396) molecular chaperone DnaK [MOMP (AI392)] [Chlamydia trachomatis D/UW-3/CX]
GME555_g	VFG038841	Predicted	(flmH) 3-oxoacyl-ACP reductase [Polar flagella (CVF786)] [Aeromonas salmonicida subsp. salmonicida A449]
GME5884_g	VFG002225	Verified	(gmd) GDP-mannose 4,6-dehydratase [LPS (VF0367)] [Brucella melitensis bv. 1 str. 16M]
GME6070_g	VFG041304	Verified	(lirB) Dot/Icm type IV secretion system effector LirB [Dot/Icm (SS047)] [Legionella pneumophila subsp. pneumophila str. Philadelphia 1]
GME6440_g	VFG015885	Predicted	(cysC1) adenylylsulfate kinase [Phytotoxin phaseolotoxin (CVF546)] [Pseudomonas syringae pv. phaseolicola 1448A]
GME6985_g	VFG043573	Predicted	(CT396) molecular chaperone DnaK [MOMP (AI392)] [Chlamydia trachomatis D/UW-3/CX]
GME7027_g	VFG044185	Predicted	(VVA1298) phospho-2-dehydro-3-deoxyheptonate aldolase [vulnibactin (IA023)] [Vibrio vulnificus YJ016]
GME7070_g	VFG005359	Predicted	(plr/gapA) Glyceraldehyde 3-phosphate dehydrogenase, putative [Streptococcal plasmin receptor/GAPDH (CVF123)] [Streptococcus sanguinis SK36]
GME7459_g	VFG035199	Predicted	(LF82_432) ClpB protein [SCI-I T6SS (CVF734)] [Escherichia coli O83:H1 str. LF82]
GME7586_g	VFG000077	Verified	(clpP) ATP-dependent Clp protease proteolytic subunit [ClpP (VF0074)] [Listeria monocytogenes EGD-e]
GME8063_g	VFG041304	Verified	(lirB) Dot/Icm type IV secretion system effector LirB [Dot/Icm (SS047)] [Legionella pneumophila subsp. pneumophila str. Philadelphia 1]
GME8096_g	VFG009701	Predicted	(sodA) SodA [Iron-cofactored SOD (CVF324)] [Mycobacterium avium subsp. paratuberculosis K-10]
GME8148_g	VFG043575	Predicted	(CPn0134) chaperonin GroEL [polymorphic membrane protein (PmpD)/pmp21 (AI394)] [Chlamydophila pneumoniae CWL029]
GME8242_g	VFG007024	Predicted	(rtxB) RtxB protein [RTX toxin (CVF263)] [Vibrio cholerae O395]
GME8686_g	VFG002220	Verified	(pgm) phosphoglucomutase [LPS (VF0367)] [Brucella melitensis bv. 1 str. 16M]
GME8776_g	VFG009301	Predicted	(panC) pantoate--beta-alanine ligase [Pantothenate synthesis (CVF305)] [Mycobacterium smegmatis str. MC2 155]
GME8995_g	VFG000365	Verified	(ybtP) lipoprotein inner membrane ABC-transporter [Yersiniabactin (VF0136)] [Yersinia pestis CO92]
GME9855_g	VFG031405	Predicted	(ctpV) Putative metal cation transporter P-type ATPase CtpV [Copper exporter (CVF658)] [Mycobacterium canettii CIPT 140060008]
GME9875_g	VFG009331	Predicted	(purC) phosphoribosylaminoimidazole-succinocarboxamide synthase [Purine synthesis (CVF306)] [Mycobacterium smegmatis str. MC2 155]
