# Supplementary material for: Genome Sequencing and Analysis of the Fungal Symbiont of Sirex noctilio, Amylostereum areolatum: Revealing the Biology of Fungus-Insect Mutualism
Source: mSphere. 2020 May 13;5(3):e00301-20. doi: 10.1128/mSphere.00301-20 (PMC7227769; doi:10.1128/mSphere.00301-20)
Supplement: TABLE S6 [file mSphere.00301-20-st006.xlsx]

## Sheet: Sheet1
Table S6 Transporters in A. areolatum genome, classed by Transporter Classification database
Transpoters	Number
The Voltage-gated Ion Channel (VIC) Superfamily	1
The Ammonium Transporter Channel (Amt) Family	3
The Calcium Transporter A (CaTA) (formerly the Testis-Enhanced Gene Transfer (TEGT) Family	1
The Calcium-Dependent Chloride Channel (Ca-ClC) Family	1
The Cation Channel-forming Heat Shock Protein-70 (Hsp70) Family	6
The CorA Metal Ion Transporter (MIT) Family	1
The Major Intrinsic Protein (MIP) Family	3
The Fungal Potassium Channel (F-Kch) Family	1
The Neurotransmitter Receptor, Cys loop, Ligand-gated Ion Channel (LIC) Family	1
The Peroxysomal Membrane Porin 4 (PxMP4) Family	1
The Mitochondrial and Plastid Porin (MPP) Family	1
The Synaptosomal Vesicle Fusion Pore (SVF-Pore) Family	1
The Eukaryotic Nuclear Pore Complex (E-NPC) Family	20
The Major Facilitator Superfamily (MFS)	37
The Mitochondrial Pyruvate Carrier (MPC) Family	1
The Ca2+:H+ Antiporter-2 (CaCA2) Family	1
The Iron/Lead Transporter (ILT) Family	4
The Proton-dependent Oligopeptide Transporter (POT/PTR) Family	1
The Amino Acid/Auxin Permease (AAAP) Family	1
The Ca2+:Cation Antiporter (CaCA) Family	2
The Solute:Sodium Symporter (SSS) Family	2
The Mitochondrial Carrier (MC) Family	22
The Amino Acid-Polyamine-Organocation (APC) Family	9
The Monovalent Cation:Proton Antiporter-1 (CPA1) Family	1
The K+ Transporter (Trk) Family	1
The Nucleobase:Cation Symporter-1 (NCS1) Family	3
The Cation Diffusion Facilitator (CDF) Family	1
The Nucleobase/Ascorbate Transporter (NAT) or Nucleobase:Cation Symporter-2 (NCS2) Family	3
The Zinc (Zn2+)-Iron (Fe2+) Permease (ZIP) Family	1
The Glycerol Uptake (GUP) Family	1
The Sulfate Permease (SulP) Family	1
The Arsenical Resistance-3 (ACR3) Family	1
The Oligopeptide Transporter (OPT) Family	3
The Drug/Metabolite Transporter (DMT) Superfamily	6
The Acetate Uptake Transporter (AceTr) Family	2
The Mitochondrial Inner Membrane K+/H+ and Ca2+/H+ Exchanger (LetM1) Family	1
The ATP-binding Cassette (ABC) Superfamily	18
The Endoplasmic Reticular Retrotranslocon (ER-RT) Family	8
The Nuclear mRNA Exporter (mRNA-E) Family	4
The TMS Recognition/Insertion Complex (TRC) Family	1
The H+- or Na+-translocating F-type, V-type and A-type ATPase (F-ATPase) Superfamily	26
The Peroxisomal Protein Importer (PPI) Family	4
The Type VI Symbiosis/Virulence Secretory Pathway (VISP) Family	1
The Plasmodium Translocon of Exported proteins (PTEX) Family	1
The P-type ATPase (P-ATPase) Superfamily	13
The General Secretory Pathway (Sec) Family	5
The Mitochondrial Protein Translocase (MPT) Family	4
The Chloroplast Envelope Protein Translocase (CEPT or Tic-Toc) Family	2
The H+ or Na+-translocating NADH Dehydrogenase (NDH) Family	21
The Prokaryotic Succinate Dehydrogenase (SDH) Family	4
The Proton-translocating Transhydrogenase (PTH) Family	2
The Proton-translocating Quinol:Cytochrome c Reductase (QCR) Superfamily	2
The Proton-translocating Cytochrome Oxidase (COX) Superfamily	1
The Ion-translocating Microbial Rhodopsin (MR) Family	1
The Fatty Acid Transporter (FAT) Family	1
The Putative Vectorial Glycosyl Polymerization (VGP) Family	2
The Glycan Glucosyl Transferase (OpgH) Family	1
The Vacuolar (Acidocalcisome) Polyphosphate Polymerase (V-PPP) Family	1
The Phagocyte (gp91phox) NADPH Oxidase Family	1
The Immunophilin-like Prolyl:peptidyl Isomerase Regulator (I-PPI) Family	2
The Stomatin/Podocin/Band 7/Nephrosis.2/SPFH (Stomatin) Family	2
The Nedd4-Family Interacting Protein-2 (Nedd4) Family	2
The Voltage-gated K+ Channel &beta;-subunit (Kv&beta;) Family	5
The Endoplasmic Reticulum-derived Vesicle Protein, Erv14 (Erv14) Family	1
The Os-9 Quality Control (ERAD) Protein (Os-9) Family	1
The Calmodulin Calcium Binding Protein (Calmodulin) Family	2
The G-Protein α Complex (GPC) Family	4
The Integral Membrane Peroxisomal Protein Importer-2 (PPI2) Family	1
The Nuclear t-RNA exporter (t-Exporter) Family	1
The AAA-ATPase, Bcs1 (Bcs1) Family	2
The Retromer-dependent Vacuolar Protein Sorting (R-VPS) Family	7
The Aspartate Amino Transferase (AAT) Family	1
The Integral Membrane CAAX Protease (CAAX Protease) Family	1
The Pock Size-determining Protein (PSDP) Family	2
The Glycan Synthase, Fks1 (Fks1) Family	2
The Integral membrane Glycosyltransferase family 39 (GT39) Family	1
The Transmembrane Emp24 Domain-containing Protein (TMED) Family	1
The Endoplasmic Reticulum Retention Receptor (KDELR) Family	5
The 4 TMS PF05225 (PF0225) Family	1
The ER to Golgi Transport Factor (ER/G-TF) Family	1
The DedA or YdjX-Z (DedA) Family	1
The Fungal Mating-type Pheromone Receptor (MAT-PR) Family	1
The Uncharacterized DUF202/YidH (YidH) Family	1
Total	318
