# Supplementary material for: Genome Sequencing and Analysis of the Fungal Symbiont of Sirex noctilio, Amylostereum areolatum: Revealing the Biology of Fungus-Insect Mutualism
Source: mSphere. 2020 May 13;5(3):e00301-20. doi: 10.1128/mSphere.00301-20 (PMC7227769; doi:10.1128/mSphere.00301-20)
Supplement: TABLE S7 [file mSphere.00301-20-st007.xlsx]

## Sheet: Sheet1
Secondary metabolism genes in the genomes of Russulales
Species name	Terpene-T1PKS	Indole	Siderophore	Terpene	T1PKS	Nrps	Other	Total
A. areolatum	0	0	1	8	1	2	7	19
S. hirsutum	0	0	1	17	5	1	18	42
H. irregulare	1	0	1	9	1	0	12	24
Peniophora sp. CONT	0	1	1	11	3	2	8	26
